# Supplementary material for: Two novel deep-sea sediment metagenome-derived esterases: residue 199 is the determinant of substrate specificity and preference
Source: Microb Cell Fact. 2018 Jan 30;17:16. doi: 10.1186/s12934-018-0864-4 (PMC5789746; doi:10.1186/s12934-018-0864-4)
Supplement: Supplementary file 1 — Additional file 1: Table S1. Predicted protiens encoded by the fosmid clones. [file 12934_2018_864_MOESM1_ESM.xlsx]

## Sheet:  Table S1
	Additional file 1: Table S1. Predicted proteins encoded by the fosmid clones.
	DMWf18-S36		DMWf18-S37		Size/nt	nt_identity	Size/aa	aa_identity	Predicted function	Closest relatives				COG category＊ and No.
	ORF	Position	ORF	Position						Organism	Phylum	Identity	E value
	dmwf18-537	419-3	dmwf18-564	11046-11462	417	100	139	100	ferredoxin	Uncultured Chloroflexi bacterium	Chloroflexi	110 / 139 (79%)	2e-76	[C] COG1145
	dmwf18-538	1382-495	dmwf18-563	10083-10970	888	100	295	100	succinyl--CoA ligase subunit alpha	Uncultured Dehalococcoidia bacterium	Chloroflexi	209 / 291 (72%)	6e-145	[C] COG0074
	dmwf18-539	2409-1396	dmwf18-562	9056-10069	1014	100	337	100	hypothetical protein	Uncultured bacterium	-	47 / 173 (27%)	0.028	-
	dmwf18-540	3072-2461	dmwf18-561	8393-9004	612	100	203	100	hypothetical protein	Janibacter indicus	Actinobacteria	50 / 141 (35%)	8E-10	-
	dmwf18-541	4285-3125	dmwf18-560	7180-8340	1161	98.1	386	98.7	succinyl--CoA ligase subunit beta	Uncultured Dehalococcoidia bacterium	Chloroflexi	262 / 375 (70); 263 / 375 (70%)	0	[C] COG0045
	dmwf18-542	4810-4289	dmwf18-559	6673-7176	522; 504	83.5	173; 167	72.2	hypothetical protein	Uncultured Gammaproteobacteria bacterium; -	Proteobacteria; -	19 / 66 (29%); -	0.014; -	-
	dmwf18-543	5792-4884	dmwf18-558	5692-6600	909	84.6	302	80.7	lipolytic enzyme	Uncultured bacterium	-	246 / 302 (81%); 249 / 302 (82%)	3E-169; 1E-169	[I] COG0657
	dmwf18-544	6719-5859	dmwf18-557	4761-5621	861	97.7	286	98.6	putative alpha/beta hydrolase	Uncultured bacterium	-	121 / 268 (45%); 121 / 268 (45%)	4E-73; 3E-73	[R] COG0596
	dmwf18-545	7153-6716	dmwf18-556	4327-4764	438	100	145	100	PIN domain-containing protein	Thermodesulforhabdus norvegica	Proteobacteria	64 / 143 (45%)	2E-32	[R] COG4113
	dmwf18-546	7503-7150	dmwf18-555	3977-4330	354	100	117	100	hypothetical protein	Uncultured Chloroflexi bacterium	Chloroflexi	43 / 114 (38%)	2E-15	-
	dmwf18-547	8011-7538	dmwf18-554	3454-3942	474; 489	100	157; 162	100	hypothetical protein	Uncultured Chloroflexi bacterium	Chloroflexi	77 136 (57%)	7E-47	-
	dmwf18-548	8142-9134	dmwf18-553	3338-2346	993	100	330	100	diacylglycerol kinase catalytic subunit	Uncultured Dehalococcoidia bacterium	Chloroflexi	140 / 311 (45%)	2E-84	[IR] COG1597
	dmwf18-549	10248-9055	dmwf18-552	1232-2425	1194	100	397	100	recombinase protein F	Uncultured Dehalococcoidia bacterium	Chloroflexi	195 / 418 (47%)	1E-112	[L] COG1195
	dmwf18-550	11342-10320	dmwf18-551	138-1160	1023	100	340	100	hypothetical protein	Bacillus cereus	Firmicutes	117 / 266 (44%)	6e-55	-
	＊COG categories: C, energy production and conversion; I, lipid transport and metabolism; L, replication, recombination and repair; R, general function prediction only.
